# Supplementary material for: Capillary refill time during fluid resuscitation in patients with sepsis-related hyperlactatemia at the emergency department is related to mortality
Source: PLoS One. 2017 Nov 27;12(11):e0188548. doi: 10.1371/journal.pone.0188548 (PMC5703524; doi:10.1371/journal.pone.0188548)
Supplement: S1 Database — (XLS) [file pone.0188548.s001.xls]

## Sheet: Sheet1
age		masculino			pas1	pad1	pas2	pad2	hr1	hr2	rr1	rr2	t1	t2	cft1seg	cft2seg	mottling1	mottling2	deltatcp1	deltatcp2	lactate1	lactate2	volume	dva	drogas	ht	dm2	ckd	dialisis	liverdisease	chf	coronarydisease	copd	immunosuppression	neoplasia	others	reasonforconsultation	mc	diagnostichypothesis	confirmeddiagnosis	limitation	apacheii	sofaday1	sofaday2	daysmv	daysniv	daysicu	daysinterm	daysvad
78		1			157	78	122	56	133	102	22	21	36.8	36.5	2	1	5	4	0	0	3.3	1.6	500	no		0	0	0	0	0	0	0	0	0	0	Hypotiroidism	Abdominal Pain	dolor abdominal	Acute Abdomen	appendicular peritonitis	no	13	2	2	0	0	1	3	0
70		1			131	69	149	90	101	100	18	17	37	36,8	2	1	0	0	1	0	2.4	2.1	650	no		0	1	0	0	0	0	0	0	0	0		Fever	fiebre	respiratory sepsis	CAP	no	13	1	2	0	0	0	0	0
59		0			120	65	90	60	114	106	23	23	38,5	36,4	2	2	0	0	0	0	5	4	1500	no		0	0	0	0	0	0	0	0	0	0	1	Fever + cough	tos	respiratory sepsis	CAP for influenza B	no	10	7	7	0	0	0	2	0
85		0			200	91	141	68	155	106	36	19	38	37,7	2	1	0	0	0	0	3.9	1.8	2500	no		1	0	0	0	0	0	0	0	0	0	Paroxystic Atrial fibrilation, dyslipidemia	fever + headache	fiebre	Obs. Meningitis	Salmonella meningitis	no	18	6	6	2	0	8	11	2
58		0			99	60	97	75	119	123	25	19	37,1	36,9	2	2	0	0	1	1	2.3	2.1	1250	si		0	0	0	0	0	0	0	0	0	0	Recent sacral fracture	dyspnoea	disnea	pulmonary embolism	meningitis, spondylodiscitis	no	31	13	12	7	0	14	2	2
75		1			71	42	135	54	134	121	54	36	36	36,8	3	3	1	0	1	1	4.6	2	1000	no		0	0	0	0	0	0	0	0	0	0	pulmonary fibrosis	Fever + Disnea	disnea	respiratory sepsis	exacerbated intertitial lung disease	no	25	4	2	0	0	0	4	0
47		0			113	56	113	62	119	93	35	30	38,6	37,1	2	2	0	0	0	0	5.6	2.5	1000	no		0	0	0	0	0	0	0	0	0	1	hypothyroidism y severe GER	Disnea	disnea	CAP	CAP	no	8	0	1	0	0	2	0	0
85		1			115	59	101	50	75	75	18	18	38,3	37,6	3	1	0	0	0	0	3.3	3.1	500	no		0	0	1	0	0	1	0	1	0	0	Atrial fibrillation	dyspnoea	disnea	CAP	multifocal pneumonia	no	15	7	6	0	0	0	4	0
53		0			115	62	100	56	120	95	22	18	39,5	38,8	3	2	0	0	1	0	3.3	1.5	1500	no		0	0	0	0	1	0	0	0	0	1	1	Abdominial pain	dolor abdominal	Abdominal sepsis	Colitis por E. coli	no	12	6	6	0	0	0	4	0
27		1			146	78	127	69	128	116	32	24	38,8	38,7	4	2	1	0	0	0	4	1.5	2500	no		0	0	0	0	0	0	0	0	0	0	double J catheter	Fever and low back pain	sintomas urinarios	Sepsis Urinary	Bronchitis, Parainfluenza y enterovirus	no	7	0	1	0	0	0	0	0
68		1			89	51	73	59	133	97	22	22	39,8	37,3	1	1	0	0	0	0	3.7	1.3	1000	no		1	0	0	0	0	0	0	0	0	0	RTU a week ago	Fever	fiebre	Sepsis Urinary	acute prostatitis	no	8	3	3	0	0	0	3	1
52		1			143	92	113	65	112	84	18	16	38,1	37,2	1	1	1	0	0	0	2.4	0.9	1500	no		1	0	0	0	0	0	0	0	0	0	1	Fever + dysuria	sintomas urinarios	urinary tract infection	Urinary sepsis, nephrolithiasis	no	6	0	0	0	0	0	0	0
66		1			87	67	111	62	115	108	23	22	37,9	37,6	5	2	3	0	1	0	4.7	1.5	2000	no		1	0	0	0	0	0	0	0	0	0	oclussive arterial disease, By pass Aorto femoral	fever + adynamy	CEG	obs prosthetic infection	Vasculitis leucocitoclástica	no	12	6	6	0	0	0	2	0
81		1			118	60	115	46	111	87	20	15	36	36	1	1	0	0	0	0	4.2	2.5	1250	no		1	1	1	1	0	0	0	0	0	0	accident cerobrovascular	abdominal pain	dolor abdominal	Abdominal sepsis	colescistitis	no	23	2	3	0	0	0	0	0
55		0			146	88	140	79	127	106	24	20	39	37,8	3	1	0	0	1	0	2.5	2	1000	no		1	1	0	0	0	0	0	0	0	0	Stroke, transverse myelitis,	Headache	sintomas urinarios	Sepsis Urinary	pyelonephritis	no	5	0	0	0	0	0	0	0
71		1			144	78	111	58	114	99	20	18	38,8	37,5	2	2	0	0	0	0	2.4	2.1	1000	no		1	0	0	0	0	0	0	0	1	1	1	Fever	fiebre	Sepsis pulmonary	Pneumonia influenza A	no	11	1	1	0	0	0	4	0
48		0			110	55	93	57	110	110	47	18	36	37,4	3	2	5	1	0	0	2.4	2.2	1500	si	0,06	0	0	0	0	0	0	0	0	0	0	severe depression, substance abuse	impairment of consciousness	compromiso de conciencia	CAP aspiration	severe pneumonia	no	31	11	11	12	0	16	5	4
93		0			138	70	165	79	107	95	26	22	36	36	4	2	3	1	0	0	2.2	1.1	1000	no		0	0	0	0	0	0	0	0	0	0	1	dyspnoea	disnea	Sepsis pulmonary	Pneumonia Influenza A	no	18	4	4	4	4	9	0	0
68		0			151	68	105	44	111	89	25	20	39,8	37,6	2	2	0	0	0	0	2.5	1.8	1500	no		1	1	0	0	0	0	0	0	0	0	neurogenic bladder	Fever	fiebre	urinary sepsis	Pyelonephritis, bacteremia E coli	no	9	0	0	0	0	0	0	0
21		1			155	105	119	66	127	109	18	17	38	37	2	2	0	0	0	0	3.7	2.8	2000	no		0	0	0	0	0	0	0	0	0	0	1	back pain + fever	fiebre	infected pilonidal cyst	Infected pilonidal cyst	no	8	1	1	0	0	0	0	0
90		0			171	87	190	91	84	89	18	28	36,7	37,1	4	2	4	4	0	1	2.3	1.9	1500	no		1	0	0	0	0	0	0	0	0	0	1	Abdominal pain	dolor abdominal	cholecystitis	cholecystitis	no	9	0	0	0	0	0	0	0
84		1			106	70	112	65	99	84	17	15	37	36,5	2	2	0	0	0	0	2.3	1.8	500	no		0	1	0	0	0	0	0	1	0	0	Hypothyroidism	diarrhea	diarrea	abdominal sepsis	toxic megacolon for CD	no	20	2	2	0	0	4	11	0
82		1			147	74	152	68	81	64	48	38	35,8	36	4	3	0	0	1	1	9	5.4	500	no		1	0	0	0	0	1	0	1	1	0	Pulmonary hyértension, organization pnemonia	dyspnoea	disnea	OP exacerbated	CAP	no	23	3	3	0	2	0	3	0
51		1			136	63	112	54	90	75	24	18	38,7	37	4	2	1	0	1	0	3.6	1.6	2000	no		1	0	0	0	0	0	0	0	1	1	Bariatric surgery	fever+ epixtasis	fiebre	Febrile neutropenia dental focus	febrile neutropenia	no	16	6	4	0	0	2	0	0
68		1			78	48	87	43	118	92	35	30	38.7	37,5	3	2	0	0	0	0	4.7	2.7	2500	no		1	0	0	0	1	0	0	0	0	0	Rheumatoid arthritis, obesity	Abdominal pain	dolor abdominal	Abdominal sepsis	sepsis infectious diarrhea	no	22	5	1	0	0	1	1	1
71		1			118	70	141	80	122	102	32	26	36,3	36,5	3	3	5	3	1	0	4.3	3.3	2000	no		1	1	0	0	0	0	0	0	0	1	1	asthenia adynamy	CEG	urinary sepsis	acute prostatis	no	28	5	3	0	0	0	5	0
38		1			123	60	123	71	98	105	22	22	38,8	39,4	2	2	0	0	0	0	2.5	0.9	2000	no		0	0	0	0	0	0	0	0	0	0	1	Abdomial pain	dolor abdominal	Abdominal sepsis	Diverticulitis	no	6	2	1	0	0	0	3	0
78		0			142	57	149	60	77	65	36	24	38,6	37	2	3	0	0	0	0	1.3	1.1	2500	no		1	0	0	0	0	0	0	0	0	0	Panhipo por acromegaly	asthenia adynamy	CEG	urinary sepsis	Urinary sepsis	no	19	6	0	0	0	3	0	0
49		0			88	55	146	60	122	115	28	28	37,8	37	2	2	0	0	0	0	2.7	2.4	2000	no		0	0	0	0	0	0	0	0	0	0	Hypothyroidims	back pain	dolor lumbar	severe sepsis, urinary	Renal abscess	no	14	4	4	0	0	0	3	0
32		1			186	107	134	97	140	111	52	28	39,5	37,1	2	2	0	0	1	0	4.1	5.7	3000	no		0	0	0	0	0	0	0	0	0	0	asthma	Disnea	disnea	asthmatic crises	asthmatic crises	no	13	2	1	0	0	0	3	0
90		0			141	86	130	72	170	126	27	19	36	36	3	2	3	2	1	1	2.8	2.1	1800	no		1	0	0	0	0	0	0	0	0	0	atrial fibrilation, smoking	abdominal pain	dolor abdominal	severe sepsis	abdominal severe sepsis	no	18	5	3	0	1	4	3	0
75		0			113	67	104	50	88	60	28	22	38,7	36,1	2	1	0	0	1	0	2.5	1.6	1000	no		1	1	0	0	0	0	0	0	0	0	Dementia	Fever + cough	tos	CAP	Healthcare associated pneumonia	no	15	8	7	0	0	0	2	0
81		1			146	78	131	60	100	83	20	18	38,7	36,4	1	1	0	0	0	0	4.8	2.4	2000	no		1	1	0	0	0	1	0	0	0	0	Dyslipidemia,	diarrhea + hypotension	diarrea	severe sepsis, abdominal	infectious colitis	no	7	0	0	0	0	0	1	0
66		0			123	60	103	59	111	100	33	26	38,8	38,1	3	2	0	0	1	0	5.6	1.9	2100	no		1	1	0	0	0	0	0	0	0	0	1	Fever	fiebre	cutaneous severe sepsis	Cellulitis	no	7	0	1	0	0	0	5	0
79		0			167	101	88	48	145	95	40	37	40	37	3	2	0	0	0	0	3	1.2	1750	no		1	0	0	0	0	0	0	0	0	0	dyslipidemia	Fever	fiebre	meningoencephalitis	ventriculitis	no	24	7	4	1	0	2	5	1
86		1			120	60	107	58	117	100	30	20	36,4	36	3	2	1	0	1	0	5.1	3.3	3000	no		1	0	0	0	0	1	1	0	0	0	1	diarrhea	diarrea	Diarrhea for CD	Septic shock pancolitis for CD	Se limita 4 día	26	8	8	0	4	4	0	4
87		0			117	68	91	47	107	101	25	24	39,5	38,2	2	1	1	0	0	0	4.5	3.1	1000	no		1	1	0	0	0	0	0	0	0	0	DLP y Obesity	fever + disorientation	compromiso de conciencia	Sepsis	CAP, severe sepsis	no	18	6	3	0	0	0	2	0
64		0			118	85	137	69	125	115	33	30	38	38	3	1	1	0	1	0	8.9	6.4	2000	no		0	0	0	0	1	0	0	0	0	0	ACV	Cough + hemoptysis	tos	Septic Shock respiratory	Septic shock, neumonia, Severe CAP	no	13	10	13	4	0	7	0	2
64		1			183	89	183	63	87	76	11	20	38,2	36,8	1	1	0	0	0	1	2.8	3.6	1800	no		1	1	0	0	0	0	0	0	0	0	renal artery stenosis with stent	Cough	tos	Sepsis respiratory	Neumonia	no	8	0	2	0	0	0	1	0
80		1			91	55	100	54	85	78	18	20	36	36	3	2	3	1	1	1	3.2	1.8	1000	no		1	0	0	0	0	0	0	0	0	0	Dyslipidemia,	fever + dyspnoea	disnea	septic shock respiratory	pneumonia associated with health care	no	17	7	6	0	0	0	3	1
32		0			96	50	118	61	118	108	22	20	39	37,6	4	1	0	0	0	0	3	6.3	2500	no		0	0	0	0	0	0	0	0	0	0	1	Skin rush	piel	Anaphylaxis	Anaphylactic shock	no	10	1	0	0	0	1	1	1
63		0			117	61	90	57	107	94	18	12	38,5	38,7	1	1	0	0	0	0	2.2	1.2	1000	no		0	0	0	0	0	0	0	0	0	0	cholelithiasis	Abdominal pain	dolor abdominal	Abdominal sepsis	Cholangitis	no	16	10	2	0	0	0	3	1
64		0			108	54	113	60	87	107	18	12	38,6	37,9	1	1	0	0	0	0	3.4	1.2	2000	no		0	0	0	0	0	0	0	0	0	0	1	Low back pain + fever	sintomas urinarios	Sepsis Urinary	pyelonephritis	no	10	4	2	0	0	0	0	0
81		1			108	50	81	50	128	83	28	30	37,8	36,1	3	3	1	1	1	1	2.6	1.6	2000	si	0,03	0	1	1	1	0	1	1	1	0	0	pulmonary fibrosis	Fever + Disnea	disnea	respiratory sepsis	CAP + UTI for enterococo	no	26	11	7	0	0	0	5	1
94		0			117	55	121	60	95	80	23	18	38,3	37,5	3	2	0	0	0	0	3.5	1.7	1000	no		1	0	0	0	0	0	0	0	0	1	1	fever	fiebre	Severe sepsis in study	coledocolitiasis	no	21	7	1	0	0	0	3	0
68		0			102	58	83	46	120	97	24	20	38,8	37,5	1	1	0	0	0	0	2.5	1.3	3000	no		0	0	0	0	0	0	0	0	0	0	hypothyroidism	Dysuria	sintomas urinarios	Sepsis Urinary	pyelonephritis, bacteremia por E.coli	no	11	0	0	0	0	0	2	0
18		1			126	77	136	96	121	116	48	30	37,4	39	4	3	0	0	1	0	2	0.7	1250	no		0	0	0	0	0	0	0	0	0	0	spastic tetraparesis by Niemann Pick	Cough + fever	tos	Sepsis pulmonary	multifocal pneumonia	no	11	3	2	0	2	0	3	0
77		1			160	90	158	79	104	104	22	19	36,8	38,9	4	2	0	0	1	0	3.1	2.3	1000	no		1	1	1	0	0	0	0	0	0	0	Alzheimer	Cough	tos	CAP	CAP	no	19	3	4	0	0	0	0	0
52		1			85	41	93	44	106	99	26	26	37,1	37,2	4	3	0	0	0	0	2.5	2	2000	si	0,08	0	0	0	0	0	0	0	0	0	1	PanhipoP, epilepsy	Fever + Disnea	disnea	respiratory sepsis	Septic shock, multifocal CAP	no	17	3	1	0	0	0	2	0
68		0			66	37	123	49	56	92	21	21	38	36,5	5	2	0	0	0	0	3.5	1.3	2000	no		0	0	0	0	0	0	0	0	1	0	reumathoid arthritis	Fever + abdominal pain	dolor abdominal	urinary sepsis	sepsis	no	7	6	6	0	0	0	2	0
67		0			97	63	81	52	113	109	24	26	38,5	37,3	6	3	2	4	1	1	5.7	9	2000	no		0	0	0	0	0	0	0	0	1	1	1	dyspnoea	disnea	febrile neutropenia	multifocal pneumonia	no	19	2	2	0	0	0	3	0
78		1			99	44	112	47	101	108	32	24	37,3	37,4	2	2	0	0	0	0	1.4	1.5	2000	no		0	0	0	0	0	0	0	0	0	0	Enfermedad de Parkinson	Fever	fiebre	Sepsis focus unspecified	Sepsis Urinary and Skin	no	10	7	2	0	0	0	2	0
87		1			110	64	105	55	91	95	17	22	38,1	36,9	3	3	0	0	0	0	2.2	1.7	500	no		0	0	1	0	0	0	1	0	0	1	atrial fibrilation	Fever + myalgia	fiebre	CAP	CAP	no	14	3	1	0	0	0	0	0
23		1			126	82	111	63	124	106	26	28	37,3	36,7	2	2	3	0	0	0	1.9	1	1000	no		0	0	0	0	0	0	0	0	1	0	Crohn's disease	abdominal pain	dolor abdominal	Abdominal sepsis	iliac osteomyelitis	no	11	6	4	0	0	0	0	0
59		0			127	91	115	56	135	99	28	21	38	38,9	3	3	0	0	1	1	5.2	0.8	3000	yes		0	0	0	0	0	0	0	0	0	0	Dyslipidemia	Rectal pain	dolor perianal	Perianal abscess	Perianal abscess	no	4	4	1	0	0	0	0	0
62		1			107	68	91	57	64	98	15	15	37,6	36,5	2	3	0	0	0	0	5.3	3.2	2000	no		1	1	0	0	0	0	0	0	0	0	1	Weakness	CEG	Sepsis Urinary	Prostatitis	no	9	2	2	0	0	0	4	0
81		1			178	88	180	88	107	101	20	20	39	39,5	5	2	2	0	0	0	3.3	1.6	2000	no		1	0	0	0	0	0	0	0	0	0	neurogenic bladder	Fever	fiebre	urinary sepsis	septic shock urinary	no	15	4	1	0	0	0	3	1
58		0			77	38	102	50	102	100	20	21	36,4	36,3	4	3	1	1	1	1	4.4	5.6	2000	no		0	0	0	0	0	0	0	0	0	0	schizophrenia, hypothyroidism	diarrhea + hypotension	diarrea	severa sepsis, abdominal	Acute diarrhea	no	20	4	2	0	0	0	5	0
74		1			126	66	123	66	124	105	20	20	39,2	37	1	1	0	0	0	0	4.2	2.7	2000	no		0	0	0	0	0	0	0	0	0	1	1	Fever	fiebre	Abdominal sepsis	Cholangitis	no	5	1	1	0	0	0	3	2
71		0			156	79	95	51	101	74	28	24	38,7	36	2	1	0	0	0	0	4.4	1.1	2000	no		1	1	0	0	0	0	0	0	1	0	idiopathic thrombocytopenic purpura	Dysuria	sintomas urinarios	Sepsis Urinary	Pyelonephritis	no	16	3	0	0	0	0	0	0
55		0			99	60	112	69	80	106	24	25	37,4	38,4	3	2	2	1	1	0	2.3	2.6	1500	no		1	0	0	0	0	0	1	0	0	0	1	Headache	cefalea	Sepsis pulmonary	CAP	no	7	2	1	0	0	0	3	0
84		0			118	63	120	60	110	84	27	20	37,1	36,7	3	2	0	0	0	0	3	1.2	500	no		1	0	1	0	0	1	0	0	1	0	rheumatoid arthritis with prednisona	fiebre + polyaquiuria	sintomas urinarios	Sepsis severa, urinary	Pyelonephritis: klebsiella + candida alb.	no	23	3	3	0	0	0	2	0
63		1			175	108	99	65	122	99	23	29	38,9	37,8	3	1	2	0	1	0	4.4	1.4	2000	no		1	0	1	0	0	0	0	0	0	1	Bladder cancer, Dje Vent-Perito	Fever	fiebre	urinary sepsis	severe sepsis, pyelonephritis	no	7	4	6	0	0	0	2	0
22		1			137	105	141	87	133	137	26	23	36,8	37,3	2	2	0	0	1	0	3.6	1.4	3500	no		0	0	0	0	0	0	0	0	0	1	1	confusional syndrome	compromiso de conciencia	Obs sepsis SNC	Intracranial hypertension	no	17	6	6	5	0	12	24	0
57		0			122	75	117	54	144	125	28	28	36,4	36,5	3	2	0	0	0	0	2.7	1.4	2500	no		0	1	0	0	0	0	0	0	0	0	1	impairment of consciousness	compromiso de conciencia	Sepsis pulmonary	Pneumonia	no	13	2	1	0	0	0	4	0
84		1			84	41	109	47	90	84	32	28	37	36,7	4	2	0	0	1	0	3.4	3	2000	no		1	1	0	0	0	0	0	0	0	1	Stroke / hypothyroidism	Fever	fiebre	urinary sepsis	severe sepsis, pyelonephritis	no	18	4	4	0	0	0	3	0
76		1			86	45	110	54	102	105	23	24	35,1	36,4	3	2	0	0	1	0	8.6	2.1	2000	no		1	0	1	0	0	0	0	0	1	1	SAHOS	Comp de conciencia	compromiso de conciencia	Sepsis	Acute myeloid leukemia	si	32	9	8	0	0	2	1	0
21		0			104	60	108	60	100	116	18	17	37,8	37,3	3	2	0	0	1	1	3	1.7	2000	no		0	0	0	0	0	0	0	0	0	0	Klippel-Trenaunay Syndrome	Abdominal pain	dolor abdominal	Abdominal sepsis	Gastroenteritis	no	4	0	0	0	0	0	0	0
76		0			140	62	145	80	91	90	20	22	36,5	36,5	4	3	0	0	0	0	6.5	5	2000	no		1	0	1	0	0	0	0	0	0	0	1	dyspnoea	disnea	Sepsis pulmonary	Viral pneumonia	no	18	2	2	0	0	0	2	0
36		1			105	65	115	72	136	115	28	28	38,9	37,9	2	2	0	0	0	0	2.8	3.9	2000	no		0	0	0	0	0	0	0	0	0	0	cholecystectomy	Fever	fiebre	Abdominal pain	vesicular abscess	no	6	1	1	0	0	0	3	0
52		0			109	44	87	51	147	122	30	22	37,8	37,1	4	3	0	0	1	1	4	1.8	3000	no		0	0	0	0	0	0	0	0	1	1	Sjogren	Abdominal pain	dolor abdominal	Severe sepsis abdominal	Ileitis	no	14	2	0	0	0	0	3	0
61		1			116	73	107	64	115	108	41	38	37,6	37,6	3	2	0	0	0	0	3.4	1.1	1800	no		0	0	0	0	0	0	0	0	0	0	vih dg en hospitalizacion		disnea	neumonia	Neumonia	no	16	3	2	0	0	0	3	0
70		0			104	42	95	38	93	96	21	20	37,1	37,1	4	2	0	0	0	0	10.2	8.2	1000	no		1	1	0	0	1	0	0	0	0	1	Hypothyroidism	abdominal pain	dolor abdominal	abdominal septic shock	severe sepsis infectious colitis	no	17	6	5	0	0	0	3	0
83		1			100	57	95	45	134	90	35	30	39,4	37,6	3	2	0	0	0	0	5.4	1.9	2000	no		1	0	0	0	0	0	0	0	0	1	1	Abdominal pain + fever	dolor abdominal	Abdominal sepsis	Liver abscess	no	20	5	8	1	0	2	1	1
76		0			144	71	125	57	109	107	31	22	38,9	36,1	3	2	3	0	1	0	4.6	1.8	2000	no		1	0	0	0	0	0	0	0	0	0	1	abdominal pain	dolor abdominal	Obs cholangitis	Cholangitis	no	16	4	3	0	0	0	4	0
83		0			104	56	117	71	108	95	35	32	35,8	36	2	1	2	1	1	1	3.7	3.1	2000	no		0	0	0	0	0	0	0	0	1	0	1	dyspnoea	disnea	Sepsis pulmonary	Pneumonia parainfluenza 2	no	25	9	7	5	0	6	3	4
91		0			84	54	165	66	110	102	28	30	37,4	37,1	2	2	0	0	1	0	6.8	3.7	1000	no		0	0	0	0	0	0	0	0	0	0	1	Abdominal pain	dolor abdominal	mechanical ileum	intestinal obstruction due to adhesions	no	24	13	12	4	0	4	1	4
74		1			95	57	121	65	117	95	26	22	38	37,7	4	2	0	0	0	0	3.5	1.8	2000	no		0	1	1	0	0	0	0	0	0	0	pituitary tumor surgery	Fever	fiebre	abdominal sepsis	abdominal severe sepsis	no	14	5	5	0	0	0	4	0
83		0			177	75	92	59	84	60	26	19	36,4	36	1	1	0	0	0	0	4	2.1	1000	no		1	0	1	1	0	1	0	0	0	0	1	cough	tos	respiratory insufficiency	Neumonia	no	22	6	4	0	0	0	2	0
75		1			206	100	199	105	100	117	22	23	37,2	38,4	3	3	1	0	1	1	2	2.8	1500	no		1	1	0	0	0	0	0	0	1	1	ACV	abdominal pain	dolor abdominal	sepsis focus unspecified	Neumonia	no	36	6	5	0	0	0	4	0
86		0			110	62	99	63	99	97	30	28	36,1	36	4	3	0	0	1	1	8.8	7	1000	no		0	0	0	0	0	0	0	0	0	0	Breast cancer treated	abdominal pain+ impaired consciousness	dolor abdominal	abdominal sepsis	cholangitis	Se limita al ingreso	36	14	14	0	0	0	5	0
61		0			78	52	93	55	128	106	22	22	36,3	36,2	2	1	0	0	1	0	5.1	2.1	2000	no		0	0	0	0	0	0	0	0	1	1	hypothyroidism	Abdominial pain	dolor abdominal	Abdominal sepsis	Pielonefritis	no	19	6	4	0	0	0	2	1
56		0			109	49	98	56	101	81	35	37	36	35,8	5	2	0	0	1	1	6.5	4.5	2000	no		0	0	1	1	0	1	1	0	0	0	hypothyroidism	diarrhea	diarrea	septic shock, abdominal	hipovolemic shock	no	26	7	5	1	0	2	6	0
46		1			129	92	151	96	112	98	25	25	38,6	37	2	1	0	0	0	0	1.9	1.3	2000	no		0	0	0	0	1	0	0	0	0	1	1	abdominal pain	dolor abdominal	abdominal sepsis	Colitis for clostridium difficile	no	4	6	6	0	0	0	3	0
76		0			158	65	171	72	121	105	31	24	38,8	36,7	2	2	0	0	0	0	2.3	1.7	1500	no		1	1	0	0	0	0	0	0	0	0	1	urinary sepsis	sintomas urinarios	urinary sepsis	Pyelonephritis, bacteremia E coli	no	12	2	0	0	0	0	2	0
63		1			122	75	129	71	75	94	24	27	36	36,3	2	2	0	0	1	0	3.5	2	1750	no		0	0	0	0	0	0	0	0	0	0	Stroke, Swallowing disorder, Ant NAC aspira	Aspiración + tos	tos	CAP	CAP	no	9	7	7	0	0	0	2	0
87		0			78	50	85	57	88	85	26	24	37	37,1	3	2	0	0	1	0	4.5	4.2	1000	no		1	1	0	0	0	0	0	0	0	0	Hypotiroidism	Abdominal Pain	dolor abdominal	Cholangitis	Cholangitis	no	36	12	12	10	0	11	2	11
74		1			105	61	91	67	92	93	28	28	38,2	37	4	3	0	0	0	0	5.1	3	1900	no		1	1	1	0	0	0	1	0	0	0	1	Fever	fiebre	severe sepsis, cholangits	Cholangitis	no	18	6	3	0	0	0	4	0
57		0			167	60	108	53	92	89	24	20	36,9	36,4	1	1	0	0	1	1	2.9	1.9	2000	no		1	0	0	0	0	0	0	0	1	0	rheumatoid arthritis	abdominal pain	dolor abdominal	severe sepsis, urinary	Pyelonephritis	no	21	6	6	0	0	0	3	0
73		1			124	59	107	57	123	111	24	26	39,7	38,1	5	1	1	0	1	0	3.8	3.1	2000	no		1	1	0	0	1	0	0	0	0	1	hypothyroidism	Low back pain	dolor lumbar	Obs Prostatitis	severe sepsis, pyelonephritis bacteremia	no	14	7	4	0	0	0	3	0
82		1			124	72	155	71	102	88	20	20	37,1	38	3	1	0	0	1	0	2.8	2.5	1250	no		1	0	1	0	0	0	1	0	0	0	1	impairment of consciousness	compromiso de conciencia	severe sepsis, urinary	Pyelonephritis	no	21	5	2	0	0	0	2	0
58		0			124	67	137	102	114	97	28	14	37,8	37	12	12	1	1	1	1	12	18	1500	no		0	1	0	0	0	0	0	0	0	0	cholelithiasis	Abdominal pain	dolor abdominal	Cholangitis	Cholangitis	no				1	0	1	0	1
71		1			81	54	100	47	75	71	32	18	34,9	36	8	8	4	3	1	1	16.2	13.2	2000	no		1	0	1	1	0	0	1	0	0	0	AF, stroke, occlusive arterial disease	Fever	fiebre	severe sepsis	severe sepsis	no	25	10	10	0	0	20	0	6
49		1			87	46	82	48	112	95	32	25	37,9	37,6	6	4	5	0	1	0	6	3.8	3000	no		0	0	0	0	0	0	0	0	0	0	1	Abdominal pain	dolor abdominal	Obs cholangitis	Cholangitis	no	19	9	11	4	1	6	3	3
63		1			67	46	63	45	120	94	26	34	35,9	35,9	6	5	0	0	1	1	4.8	7.8	1500	si	0,08	0	1	0	0	0	0	0	0	1	1	1	Impairment of consciousness	compromiso de conciencia	abdominal septic shock	Intestinal obstruction	no	30	10	11	27	0	28	0	4
84		0			94	78	92	69	150	140	37	33	36,5	36,5	3	4	0	0	1	1	3	1.6	1500	no		1	0	0	0	0	1	0	1	0	1	Hypothyroidism	Fever + cough	tos	CAP	multifocal CAP	no	18	9	13	8	0	8	0	8
67		0			106	56	108	67	163	141	30	28	36	36	4	4	5	5	1	0	14.4	18.4	2500	si		1	0	0	0	0	1	0	0	0	0	Atrial fibrillation	Abdominial pain	dolor abdominal	Septic shock abdominal	intestinal obstruction	no	28	9		1	0	1	0	1
78		1			86	51	116	69	110	101	24	20	36,1	36	5	4	0	0	1	1	2.4	2.8	2000	no		1	0	1	0	0	0	0	0	0	1	1	Abdominal pain	dolor abdominal	Abdominal sepsis	acute appendicitis	no	20	6	4	0	0	0	6	0
47		0			81	49	86	58	105	107	16	11	37,2	36,9	3	4	0	0	1	1	2.8	2.1	3500	no		0	0	0	0	0	0	0	0	0	0	1	Fever	fiebre	Sepsis focus unspecified	Cellulitis submental	no	14	5	2	0	0	0	1	1
84		1			73	57	99	58	80	62	36	24	35,7	36	4	4	1	1	1	1	1.5	1.6	1000	no		0	0	0	0	0	0	0	0	0	1	Atrial fibrilation, dyslipidemia	Fever	fiebre	septic shock urinary	Severe sepsis, pyelonephritis Klebsiella	no	24	8	2	0	0	0	5	1
[truncated: 46 more columns]
